# Supplementary material for: Growth Responses of Preterm Pigs Fed Formulas with Different Protein Levels and Supplemented with Leucine or β-Hydroxyl β-Methylbutyrate
Source: Nutrients. 2018 May 18;10(5):636. doi: 10.3390/nu10050636 (PMC5986515; doi:10.3390/nu10050636)
Supplement: Supplementary file 1 [file nutrients-10-00636-s001.zip]

Archive with 4 entries (4 files):
- Nutrients-293566  Suppl Table 2.docx
- Nutrients-293566  Suppl Table 3.docx
- Nutrients-293566  Suppl File 1.docx
- Nutrients-293566  Suppl Table 1.docx
